# Supplementary material for: Programmed cell death ligand 1 (PD-L1, CD274) in cholangiocarcinoma – correlation with clinicopathological data and comparison of antibodies
Source: BMC Cancer. 2019 Jan 15;19:72. doi: 10.1186/s12885-018-5254-0 (PMC6332835; doi:10.1186/s12885-018-5254-0)
Supplement: Supplementary file 2 — Table S1. Clinicopathological characteristics of the CCA cohort and comparison of patients with PD-L1 positive tumor cells in ≤5% or > 5%. A detailed overview on the clinicopathological characteristics of CCA exhibiting ≤5% or > 5% PD-L1 positive tumor cells is given. (XLSX 11 kb) [file 12885_2018_5254_MOESM2_ESM.xlsx]

## Sheet: Suppl Table 1
		All cases	PD-L1 (≤ 5%)	PD-L1 (>5%)	p-value
	Number (%)	170 (100)	156 (92)	14 (8)
Age	Range (years)	31 - 91	31 - 91	34 - 78	0.886 *
	Median (years)	63	63	66
	<Median (Total)	85 (50)	78 (46)	7 (4)	1.000 **
	>Median (Total)	85 (50)	78 (46)	7 (4)
Sex	male	109 (64)	99 (58)	10 (6)	0.772 **
	female	61 (36)	57 (34)	4 (2)
CCA subgroups	iCCA	72 (42)	66 (39)	6 (4)	0.966 ***
	pCCA	57 (34)	52 (31)	5 (3)
	dCCA	41 (24)	38 (22)	3 (2)
UICC stage#	UICC 1	6 (4)	6 (4)	0 (0)	0.133 ***
	UICC 2	62 (36)	59 (35)	3 (2)
	UICC 3	45 (26)	37 (22)	8 (5)
	UICC 4	16 (9)	14 (8)	2 (1)
	NA	41 (24)	40 (24)	1 (1)
pT	T1	21 (12)	19 (11)	2 (1)	0.033 ***
	T2	91 (54)	86 (51)	5 (3)
	T3	44 (26)	41 (24)	3 (2)
	T4	14 (8)	10 (6)	4 (2)
pN	N0	53 (31)	50 (29)	3 (2)	0.235 **
	N1	72 (42)	63 (37)	9 (5)
	Nx	45 (26)	43 (25)	2 (1)
M	M0	153 (90)	141 (83)	12 (7)	1.000 **
	M1	16 (9)	15 (9)	1 (1)
	NA	1 (1)	0 (0)	1 (1)
G	G1	8 (5)	6 (4)	2 (1)	0.091 ***
	G2	121 (71)	114 (67)	7 (4)
	G3	41 (24)	36 (21)	5 (3)
L	L0	86 (51)	81 (48)	5 (3)	0.277 **
	L1	84 (49)	75 (44)	9 (5)
V	V0	125 (74)	114 (67)	11 (6)	0.763 **
	V1	45 (26)	42 (25)	3 (2)
Pn	Pn0	97 (57)	91 (54)	6 (4)	0.276 **
	Pn1	73 (43)	65 (38)	8 (5)
R	R0	76 (45)	68 (40)	8 (5)	0.569 ***
	R1	56 (33)	53 (31)	3 (2)
	R2	12 (7)	11 (6)	1 (1)
	Rx	26 (15)	24 (14)	2 (1)
* Mann-Whitney U-test; ** Fisher's exact test; *** Chi-square test
# Cases with pNx had no lymph nodes resected, therefore, UICC status could not be assessed.
iCCA, intrahepatic cholangiocarcinoma; pCCA perihilar cholangiocarcinoma; dCCA, distal cholangiocarcinoma
